# Supplementary material for: Escape response and perch-site choice in shrikes: effects of human disturbance in Europe and Southeast Asia
Source: PeerJ. 2026 Jun 30;14:e21506. doi: 10.7717/peerj.21506 (PMC13330747; doi:10.7717/peerj.21506)
Supplement: Supplemental Information 1 [file peerj-14-21506-s001.xlsx]

## Sheet: Arkusz1
ID	spec	sd	high	perch	fid	road	asph	build
1	col	64.4	1.5	bush	49.023	0.001	0.712	0.643
2	col	100.8	1.6	bush	28.7446	0.002	0.684	0.609
3	col	55.3	1.6	fence	36.4351	0.048	0.703	0.627
4	col	44.8	2	fence	29.4679	0.018	0.358	0.326
5	col	31.5	2.1	bush	17.6255	0.042	0.48	0.407
6	col	79.1	7	line	32.2684	0.148	0.601	0.583
7	col	140	3	tree	65.1691	0.231	0.343	1.328
8	col	88.9	2.6	bush	14.2394	0.039	0.039	0.504
9	col	81.2	1	fence	52.5095	0.043	0.043	0.72
10	col	46.9	1	fence	38.513	0.044	0.186	0.36
11	col	57.4	2.7	bush	28.8267	0.07	1.048	1.014
12	col	75.6	1	fence	22.4223	0.347	0.698	0.611
13	col	105.7	0.8	fence	24.5131	0.138	0.505	0.642
14	col	92.4	1.2	bush	46.2156	0.283	0.587	0.538
15	col	50.4	1.5	bush	28.0401	0.473	0.473	0.401
16	col	74.9	1.8	bush	25.9625	0.478	0.63	0.556
17	col	77.7	1.3	bush	23.8355	0.002	0.37	0.373
18	col	70	2.7	tree	35.104	0.005	0.186	0.326
19	col	37.1	1.2	fence	30.1239	0.044	0.2	0.442
20	col	49	5.5	tree	34.7382	0.053	0.053	0.641
21	col	39.2	2.1	bush	16.9307	0.072	0.318	0.357
22	col	42	1.8	bush	17.5923	0.702	0.774	0.953
23	col	56	1.9	bush	14.1283	0.002	0.483	0.455
24	col	63	2.5	bush	23.9309	0.356	0.42	0.474
25	col	49	1	fence	20.3246	0.038	0.484	0.535
26	col	44.8	7	line	21.473	0.358	0.671	0.723
27	col	95.9	0.8	fence	16.819	0.32	0.791	0.725
28	col	48.3	0.8	fence	23.8134	0.303	0.679	0.617
29	col	64.4	1.4	fence	18.2538	0.112	0.761	0.466
30	col	63	0.7	fence	42.0058	0.003	0.028	0.318
31	col	91.7	8	line	81.5931	0.068	0.154	0.85
32	col	84.7	6	line	59.8018	0.029	0.099	1.031
33	col	112.7	5.5	tree	21.7083	0.159	0.284	0.72
34	col	40.6	2	bush	35.0571	0.121	0.632	0.432
35	col	72.8	11	line	12.3434	0.122	0.483	0.844
36	col	54.6	1.5	bush	21.7518	0.149	0.149	0.304
37	col	26.6	2.5	tree	22.5391	0.025	0.15	0.43
38	col	18.2	1.5	bush	14.7763	0.023	0.023	0.196
39	col	25.9	1.5	bush	20.3553	0.094	0.094	0.536
40	col	58.8	7	line	23.4683	0.189	0.858	0.74
41	col	32.2	7	line	8.96437	0.023	0.273	0.159
42	col	28.7	7	line	9.89949	0.015	0.05	0.107
43	col	22.4	7	tree	8.54459	0.095	0.143	0.295
44	col	81.9	3	bush	35.8258	0.089	0.337	0.096
45	col	86.8	3	bush	18.4456	0.185	0.326	0.656
46	col	81.9	4	tree	22.0656	0.002	0.152	0.108
47	col	39.9	1	fence	35.714	0.015	0.049	0.253
48	col	39.9	5	tree	22.9513	0.034	0.071	0.086
49	col	66.5	5.5	tree	23.7457	0.199	0.199	0.189
50	col	25.9	3.5	tree	7.82624	0.077	0.218	0.99
51	col	44.8	6	tree	14.5908	0.019	0.282	0.663
52	col	83.3	2	tree	50.4397	0.074	0.276	0.203
53	col	59.5	0.5	fence	23.8053	0.126	0.126	0.489
54	col	49.7	1.2	bush	37.1194	0.006	0.006	0.467
55	col	89.6	3	tree	25.3779	0.003	0.003	0.472
56	col	37.8	3.5	bush	13.7528	0.039	0.325	0.986
57	col	38.5	5	tree	16.8585	0.076	0.087	0.268
58	col	63.7	7	line	16.9163	0.012	0.021	0.351
59	col	46.2	2	bush	10.6888	0.005	0.062	0.53
60	col	25.2	7	line	7.82624	0.019	0.561	1.005
61	col	29.4	6	line	20.4978	0.006	0.807	1.243
62	col	43.4	8	tree	23.7857	0.054	0.054	0.662
63	col	30.8	5	tree	20.2277	0.004	0.004	0.443
64	col	44.8	2.5	bush	24.6272	0.002	0.002	0.603
65	col	16.8	6	tree	11.4909	0.162	0.162	0.174
66	col	35	2	tree	10.6888	0.002	0.002	0.431
67	col	110.4	1.8	bush	29.6547	0.003	0.471	1.45
68	col	94.4	1.6	bush	37.634	0.112	0.737	1.275
69	col	119.2	1.9	bush	68.8262	0.068	1.141	1.134
70	col	141.6	0.3	fence	28.0016	0.214	1.299	1.205
71	col	65.6	1	fence	18.4272	0.101	2.136	2.25
72	col	122.4	1.7	bush	25.6564	0.089	2.452	2.451
73	col	103.2	1.2	bush	24.829	0.137	1.107	1.366
74	col	61.6	1.6	bush	12.8996	0.392	0.965	0.881
75	col	136	0.6	fence	45.6039	0.057	1.206	1.193
76	col	60	1.7	bush	26.4547	0.002	0.002	0.367
77	col	116	5.2	tree	7.64199	0.039	2.174	2.139
78	col	118.4	6.3	tree	46.8257	0.134	0.134	0.403
79	col	73.6	5.8	tree	27.8115	0.131	1.337	1.238
80	col	55.2	0.8	bush	22.4143	0.079	0.079	0.787
81	col	76	3.3	tree	19.4815	0.014	0.014	0.573
82	col	112	3.6	tree	34.5879	0.05	1.152	1.143
83	col	78.4	2.3	bush	19.3373	0.081	0.081	0.25
84	col	80	2.2	bush	20.1206	0.142	0.972	0.651
85	col	46.4	1.7	bush	27.2531	0.093	0.093	1.077
86	col	56	1.8	bush	17.6918	0.003	0.296	0.286
87	col	67.2	2	bush	34.4581	0.018	0.502	0.501
88	col	52	2	bush	13.7463	0.115	0.115	0.418
89	col	88.8	1.8	bush	12.1342	0.069	0.069	0.961
90	col	81.6	0.1	fence	39.2001	0.021	0.782	0.719
91	col	83.2	0.8	fence	45.607	0.011	0.655	0.602
93	col	36.8	5.3	tree	10.9659	0.023	0.783	1.783
94	col	100.8	1.4	bush	47.2208	0.002	0.898	0.802
95	col	109.6	2	bush	21.6924	0.002	1.123	1.028
96	col	75.2	5.3	tree	23.0185	0.253	1.915	2.018
97	col	33.6	6.5	tree	13.6473	0.041	1.607	1.491
98	col	68	1.9	bush	22.4804	0.148	0.88	1.04
99	col	56	1.3	fence	30.4278	0.024	0.304	0.269
100	col	51.2	2.4	bush	21.7329	0.068	1.84	1.731
101	col	59.2	4.1	tree	16.517	0.24	1.919	1.814
102	col	54.4	1.1	fence	20.8291	0.641	2.348	2.436
103	col	85.6	4	tree	37.8122	0.104	0.354	1.184
104	cri	49	1.4	bush	42.7229	0.023	0.846	0.901
105	cri	84	2.7	tree	63.0578	0.002	1.54	1.927
106	cri	70	1.5	fence	53.9209	0.08	1.055	1.488
107	cri	102.2	1.7	fence	56.0258	0.025	1.1	1.352
108	cri	34.3	3	tree	23.294	0.036	0.287	0.25
109	cri	95.2	5	tree	56.2228	0.002	0.684	0.753
110	cri	44.1	2.2	bush	38.5628	0.007	0.798	1.252
112	cri	121.1	4.2	tree	72.2222	0.003	0.135	1.139
113	cri	32.9	7	line	25.4804	0.004	0.017	0.995
114	cri	99.4	1.5	fence	29.4382	0.128	3.28	0.832
115	cri	60.9	1.4	fence	31.5311	0.11	0.11	1.612
116	cri	93.1	7	tree	22.1359	0.027	0.027	1.258
117	cri	49	6	line	33.4426	0.033	0.7	0.629
118	cri	49	4	tree	21.3776	0.094	0.741	0.673
119	cri	35	3.2	tree	28.1823	0.001	0.743	0.647
120	cri	70	1.9	bush	52.5344	0.168	1.446	0.614
121	cri	112	3.7	tree	108.563	0.129	0.434	0.397
122	cri	110.6	1	bush	86.1058	0.118	0.805	0.826
123	cri	99.4	1.2	fence	64.4112	0.028	0.154	1.026
124	cri	79.1	1.7	bush	61.6235	0.39	1.612	1.465
125	cri	89.6	3.5	tree	43.5409	0.509	1.654	1.484
126	cri	115.5	1.1	fence	98.0062	0.067	1.084	0.915
127	cri	128.1	3	tree	61.673	0.069	1.043	0.585
128	cri	53.9	2.8	tree	31.6242	0.05	0.05	2.232
129	cri	53.9	1.7	fence	31.5458	0.005	0.118	1.047
130	cri	49.7	2.5	bush	32.2969	0.044	1.29	1.228
131	cri	60.2	5.5	tree	54.8763	0.056	0.809	1.006
132	cri	41.3	1.5	bush	24.5459	0.018	1.428	1.304
134	cri	36.4	9	tree	17.2363	0.003	0.003	1.821
135	cri	37.8	7	line	8.54459	0.002	0.002	1.686
136	cri	50.4	2.5	bush	23.9309	0.071	0.071	0.194
137	cri	22.4	5	line	19.5502	0.001	0.001	0.358
138	cri	136	3.2	tree	68.8744	0.09	0.454	0.655
139	cri	132.8	2.1	tree	99.2222	0.135	1.036	1.014
140	cri	97.6	1.8	bush	78.4207	0.028	0.637	0.591
141	cri	117.6	3	tree	28.9558	0.014	0.313	0.43
142	cri	96.8	2	tree	40.05	0.027	0.636	0.482
143	cri	78.4	2.1	tree	52.0424	0.06	0.06	2.218
144	cri	84	1.6	fence	70.4182	0.187	0.187	0.438
145	cri	92	2.2	bush	39.2617	0.108	0.108	0.341
146	cri	60	2.5	tree	38.4813	0.074	0.906	0.881
147	cri	84.8	1.6	bush	51.225	0.039	1.052	1.361
148	cri	80.8	1.1	bush	64.0095	0.179	0.977	0.886
149	cri	76	1.6	bush	60.0213	0.065	0.075	0.319
150	cri	67.2	1	fence	49.6101	0.019	0.019	0.484
151	cri	75.2	5.2	tree	58.631	0.013	0.13	1.262
152	cri	110.4	7.5	tree	58.0862	0.072	0.191	1.63
153	cri	100	1.7	bush	63.2229	0.14	0.14	0.83
154	cri	88	3.1	tree	59.2811	0.118	0.118	1.026
156	cri	64.8	4.8	tree	29.9867	0.034	0.034	0.754
157	cri	49.6	2.8	tree	31.3254	0.052	0.052	0.933
158	cri	146.4	2.2	bush	105.623	0.013	0.804	0.795
159	cri	133.6	2	tree	72.8275	0.224	0.864	0.969
160	cri	111.2	5.3	tree	92.9512	0.084	0.823	0.855
161	cri	63.2	1.7	fence	42.4341	0.038	0.352	1.359
162	cri	80.8	2	tree	48.841	0.012	0.47	1.445
163	cri	128.8	3.8	tree	88.082	0.138	0.81	1.887
164	cri	72	3.7	tree	52.1315	0.07	1.452	2.085
165	cri	122.4	1.6	bush	72.0178	0.153	1.662	2.091
166	cri	146.4	1.8	tree	100.816	0.045	1.006	1.67
167	cri	53.6	0.8	fence	36.0089	0.051	0.417	1.154
168	cri	112	1.5	fence	84.0134	0.048	0.474	0.386
169	cri	103.2	1.7	bush	81.6177	0.093	0.666	0.58
170	cri	104	1.4	bush	76.0129	0.057	0.717	0.63
171	cri	124	2.3	bush	100.826	0.289	0.96	0.815
172	cri	103.2	1.5	fence	70.416	0.093	0.347	0.246
173	cri	111.2	1.8	bush	37.6431	0.073	0.073	2.794
174	cri	63.2	8.8	tree	42.5206	0.043	0.043	2.08
175	cri	60	4.5	tree	43.4337	0.032	0.032	1.785
